# Supplementary material for: Water Column Microbial Communities Vary along Salinity Gradients in the Florida Coastal Everglades Wetlands
Source: Microorganisms. 2022 Jan 20;10(2):215. doi: 10.3390/microorganisms10020215 (PMC8874701; doi:10.3390/microorganisms10020215)
Supplement: Supplementary file 1 [file microorganisms-10-00215-s001.zip]

Archive with 1 entries (1 files):
- microorganisms-1534040-supplementary.pdf
